# Supplementary material for: Electrochemiluminescence Sensor Based on CeO2 Nanocrystalline for Hg2+ Detection in Environmental Samples
Source: Molecules. 2023 Dec 19;29(1):1. doi: 10.3390/molecules29010001 (PMC10779929; doi:10.3390/molecules29010001)
Supplement: Supplementary file 1 [file molecules-29-00001-s001.zip]

Archive with 1 entries (1 files):
- molecules-2755282-supplementary.pdf
